# Supplementary material for: GRIPT: a novel case-control analysis method for Mendelian disease gene discovery
Source: Genome Biol. 2018 Nov 26;19:203. doi: 10.1186/s13059-018-1579-x (PMC6258408; doi:10.1186/s13059-018-1579-x)
Supplement: Supplementary file 1 — Table S1. The sensitivity and specificity of GRIPT with CADD and other tests under the AR and AD models. Table S2. Benchmark on 400 randomly selected known disease genes. Table S3. Test the effect of the patient cohort sample size. Table S4. Test the effect of population stratification in cohorts. Table S5. Test the effect of variant frequency filtering. Table S6. Test the effect of the control cohort size. Table S7. The performance of detecting genes with modest-effect variants. (XLSX 111 kb) [file 13059_2018_1579_MOESM1_ESM.xlsx]

## Sheet: Table S1
Table S1. The sensitivity and specificity of GRIPT with CADD and other tests under the AR and AD models
The ranking of RPE65
	GRIPT		VAAST2		SKAT		KBAC		CMC		Fisher's Exact test
% of patients with pathogenic mutations of the same gene	AVE	STD	AVE	STD	AVE	STD	AVE	STD	AVE	STD	AVE	STD
0.005	5.7	8.32	723.3	873.5	2176.07	2184.17	4434.15	3558.17	8326.12	5609.74	32000.4	19611.5
0.01	1	0	38.47	93.01	268.67	324.7	1305.85	1648.26	3067.95	4223.53	23362.7	21636.8
0.02	1	0	1	0	2.6	3.12	45.08	109.62	89.85	223.41	4356.53	11007.9
0.03	1	0	1	0	1.17	0.42	1.42	1.67	2.27	3.69	890.45	772.672
One tailed WRST of the ranking between GRIPT and other methods
	VAAST2	SKAT	KBAC	CMC	Fisher's Exact test
% of patients with pathogenic mutations of the same gene	P-value	P-value	P-value	P-value	P-value
0.005	1.36591e-10	2.1556e-11	2.1556e-11	2.1556e-11	1.44316e-11
0.01	8.45624e-09	6.04902e-13	2.28679e-12	2.28679e-12	6.04902e-13
0.02	1	7.25681e-05	3.09183e-10	9.63211e-11	6.04902e-13
0.03	1	0.005497	0.0108	0.0055	6.05396e-13
The number of significant candidate genes under under the AR model
	GRIPT		VAAST2		SKAT		KBAC		CMC		Fisher's Exact test
% of patients with pathogenic mutations of the same gene	AVE	STD	AVE	STD	AVE	STD	AVE	STD	AVE	STD	AVE	STD
0.005	2.6	1.33	0.23	0.5	0.23	0.43	0.03	0.18	0.9	1.16	0	0
0.01	2.93	1.31	0.27	0.52	0.37	0.61	0.07	0.25	0.9	1.16	0	0
0.02	2.93	1.31	1.1	0.4	0.53	0.68	0.2	0.41	1.03	1.19	0	0
0.03	2.93	1.31	1.2	0.48	1.27	0.52	0.7	0.65	1.73	1.2	0	0
The ranking of TINF2
	GRIPT		VAAST2		SKAT		KBAC		CMC		Fisher's Exact test
% of patients with pathogenic mutations of the same gene	AVE	STD	AVE	STD	AVE	STD	AVE	STD	AVE	STD	AVE	STD
0.005	241.35	311.81	255.5	392.12	1033.83	1301.1	822.13	998.23	1198.25	1960.62	12674.8	5697.67
0.01	5.37	7.77	4.73	8.48	47.92	122.23	18.48	31.48	34.47	70.94	7667.43	7647.52
0.02	1	0	1.03	0.18	1	0	1.03	0.18	1	0	94.9667	72.1994
0.03	1	0	1	0	1	0	1	0	1	0	22.5667	52.697
One tailed WRST of the ranking between GRIPT and other methods
	VAAST2	SKAT	KBAC	CMC	Fisher's Exact test
% of patients with pathogenic mutations of the same gene	P-value	P-value	P-value	P-value	P-value
0.005	0.5588	0.00483642	0.0025415	0.00123386	3.97865e-11
0.01	0.758355	0.0563288	0.0424687	0.00188314	1.28133e-11
0.02	0.166855	1	0.166855	1	8.21116e-12
0.03	1	1	1	1	3.01081e-10
The number of significant candidate genes under under the AD model
	GRIPT		VAAST2		SKAT		KBAC		CMC		Fisher's Exact test
% of patients with pathogenic mutations of the same gene	AVE	STD	AVE	STD	AVE	STD	AVE	STD	AVE	STD	AVE	STD
0.005	1.4	1.16	0.03	0.18	0	0	0	0	0	0	0	0
0.01	1.9	1.21	0.17	0.38	0	0	0.07	0.25	0	0	0	0
0.02	2.37	1.16	1.07	0.37	0	0	0.97	0.32	0	0	0	0
0.03	2.37	1.16	1.07	0.37	0	0	1	0	0	0	0	0

## Sheet: Table S2
Table S2. Benchmark on 400 randomly selected known disease genes
The ranking of AR genes
	GRIPT_CADD		GRIPT_DANN		GRIPT_REVEL		VAAST2		SKAT		KBAC		CMC
% of patients with pathogenic mutations of the same gene	AVE	STD	AVE	STD	AVE	STD	AVE	STD	AVE	STD	AVE	STD	AVE	STD
0.005	24.24	95.6958	37.7513	143.541	35.0754	151.688	926.709	1946.62	1972.39	3087.11	3933.95	3560.04	7468.69	5975.86
0.01	1.28643	2.66541	1.68844	4.94448	1.75879	5.30886	186.774	1241.99	442.508	1134.42	1416.56	1976.84	3465.77	4789.53
0.02	1	0	1	0	1	0	86.4774	1164.59	40.8618	210.981	125.477	362.045	398.789	1106.02
0.03	1	0	1	0	1	0	83.804	1167.38	7.85176	52.926	9.64322	47.0432	38.0729	184.56
One tailed WRST of the ranking between GRIPT_CADD and other methods
	VAAST2	SKAT	KBAC	CMC
% of patients with pathogenic mutations of the same gene	P-value	P-value	P-value	P-value
0.005	6.0705e-50	1.32338e-59	1.72699e-64	1.08296e-64
0.01	1.90423e-23	6.44843e-43	5.18692e-72	5.14002e-71
0.02	0.00689081	3.38422e-13	4.15747e-44	1.04814e-46
0.03	0.0789108	2.32493e-06	9.32019e-16	2.46951e-19
The number of significant candidate genes under under the AR model
	GRIPT_CADD		GRIPT_DANN		GRIPT_REVEL		VAAST2		SKAT		KBAC		CMC
% of patients with pathogenic mutations of the same gene	AVE	STD	AVE	STD	AVE	STD	AVE	STD	AVE	STD	AVE	STD	AVE	STD
0.005	0.525	0.500628	0.52	0.500854	0.515	0.501029	0	0	0	0	0	0	0	0
0.01	0.97	0.171015	0.96	0.196451	0.96	0.196451	0.11	0.313675	0.12	0.340853	0.005	0.0707107	0.015	0.121857
0.02	1	0	1	0	1	0	0.89	0.313675	0.685	0.486785	0.115	0.319823	0.24	0.439735
0.03	1	0	1	0	1	0	0.98	0.140351	0.84	0.393924	0.495	0.511157	0.605	0.500226
The ranking of AD genes
	GRIPT_CADD		GRIPT_DANN		GRIPT_REVEL		VAAST2		SKAT		KBAC		CMC
% of patients with pathogenic mutations of the same gene	AVE	STD	AVE	STD	AVE	STD	AVE	STD	AVE	STD	AVE	STD	AVE	STD
0.005	1107.94	1782.27	1550.99	2527.54	1160.6	1991.02	1096.01	1771.49	1398.17	2591.91	1613.96	2482.17	3156.13	4763.43
0.01	209.035	768.099	427.578	1250.67	202.302	681.286	210.126	845.813	219.148	783.114	295.216	865.688	669.294	2143.96
0.02	3.0804	11.8139	14.6382	102.321	13.5126	99.4618	2.33668	9.11887	3.78643	18.1128	7.68593	47.2603	21.0352	111.536
0.03	1.03518	0.233049	1.39698	3.21269	1.46231	4.17028	1.11055	1.55954	1.54271	7.3721	1.08543	0.691024	1.82412	5.67328
One tailed WRST of the ranking between GRIPT_CADD and other methods
	VAAST2	SKAT	KBAC	CMC
% of patients with pathogenic mutations of the same gene	P-value	P-value	P-value	P-value
0.005	0.774786	0.899304	0.0163584	3.29644e-06
0.01	0.999977	1	0.21292	1.26388e-05
0.02	0.999993	0.993131	0.747917	0.00167882
0.03	0.948982	0.387081	0.497435	0.00574596
The number of significant candidate genes under under the AD model
	GRIPT_CADD		GRIPT_DANN		GRIPT_REVEL		VAAST2		SKAT		KBAC		CMC
% of patients with pathogenic mutations of the same gene	AVE	STD	AVE	STD	AVE	STD	AVE	STD	AVE	STD	AVE	STD	AVE	STD
0.005	1.005	0.0707107	1.005	0.0707107	1.005	0.0707107	0	0	0	0	0	0	4.02	0.140351
0.01	1.295	0.457187	1.22	0.415286	1.265	0.442441	0.13	0.337147	0.315	0.47635	0.045	0.207824	4.215	0.411853
0.02	1.87	0.337147	1.81	0.393285	1.835	0.372112	0.825	0.380921	0.865	0.370759	0.68	0.467647	4.815	0.401974
0.03	1.99	0.0997484	1.97	0.171015	1.98	0.140351	0.99	0.0997484	0.98	0.199497	0.94	0.277099	4.985	0.186949

## Sheet: Table S3
Table S3. Test the effect of the patient cohort sample size
The ranking of RPE65
	GRIPT_CADD		GRIPT_DANN		GRIPT_REVEL		VAAST2		SKAT		KBAC		CMC
Patient cohort size	AVE	STD	AVE	STD	AVE	STD	AVE	STD	AVE	STD	AVE	STD	AVE	STD
50	30.9667	18.7626	32.0833	19.5501	30.3333	17.3316	474.467	585.595	753.783	732.837	2510.07	1680.17	6682.8	5895.19
100	3.41667	10.6989	3.46667	10.6932	6.16667	18.4112	144.667	217.252	231.683	327.185	1318.1	1358.41	3293.33	4383.93
300	1	0	1	0	1	0	2.13333	3.67408	31.6667	46.9771	313.667	454.006	670.983	1140.91
600	1	0	1	0	1	0	1	0	2.6	3.12222	45.0833	109.624	89.85	223.407
800	1	0	1	0	1	0	1	0	1.43333	1.19434	8.81667	18.7463	17.0833	36.2796
One tailed WRST of the ranking between GRIPT_CADD and other methods
	VAAST2	SKAT	KBAC	CMC
Patient cohort size	P-value	P-value	P-value	P-value
50	1.73295e-09	2.71698e-11	1.49298e-11	1.49298e-11
100	1.03217e-09	4.73483e-11	1.51743e-11	1.23925e-11
300	0.0007	2.86918e-11	2.2832e-12	6.0589e-13
600	1	7.25681e-05	3.09183e-10	9.63211e-11
800	1	0.0055	3.30333e-05	1.10591e-06
The number of significant candidate genes under under the AR model
	GRIPT_CADD		GRIPT_DANN		GRIPT_REVEL		VAAST2		SKAT		KBAC		CMC
Patient cohort size	AVE	STD	AVE	STD	AVE	STD	AVE	STD	AVE	STD	AVE	STD	AVE	STD
50	106.867	10.9316	106.4	11.0504	105.833	11.0675	0.1	0.305129	0.0666667	0.253708	0.0333333	0.182574	26.4667	4.08305
100	78.9333	7.2537	78.8333	7.10553	78.8667	7.19546	0.1	0.305129	0.0333333	0.182574	0	0	15.8	4.80947
300	8.2	2.13993	8.13333	2.12916	8.1	2.04011	0.366667	0.490133	0.133333	0.345746	0.0666667	0.253708	2.3	1.20773
600	2.93333	1.31131	2.86667	1.35782	2.83333	1.20583	1.1	0.402578	0.533333	0.681445	0.2	0.406838	1.03333	1.18855
800	1.16667	0.379049	1.2	0.406838	1.2	0.406838	1.1	0.305129	0.666667	0.479463	0.166667	0.379049	0.733333	0.784915
The ranking of TINF2
	GRIPT		GRIPT_DANN		GRIPT_REVEL		VAAST2		SKAT		KBAC		CMC
Patient cohort size	AVE	STD	AVE	STD	AVE	STD	AVE	STD	AVE	STD	AVE	STD	AVE	STD
50	351.9	187.672	423.017	250.036	352.517	197.321	360.033	296.06	807.7	591.86	730.433	327.975	470.45	263.877
100	79.4667	68.736	97.05	90.0864	66.4833	58.3932	54.6	66.7024	170.567	144.097	149.967	106.586	130.7	109.668
300	1.23333	0.430183	1.46667	1.04166	1.26667	0.583292	1.06667	0.253708	2.3	4.12018	1.43333	0.935261	3.2	4.82379
600	1	0	1	0	1	0	1.03333	0.182574	1	0	1.03333	0.182574	1	0
800	1	0	1	0	1	0	1	0	1.01667	0.0912871	1	0	1	0
One tailed WRST of the ranking between GRIPT_CADD and other methods
	VAAST2	SKAT	KBAC	CMC
Patient cohort size	P-value	P-value	P-value	P-value
50	0.794051	0.000946905	5.96299e-07	0.0349614
100	0.944049	0.00192207	0.0057289	0.0322918
300	0.96443	0.244379	0.483598	0.00043875
600	0.166855	1	0.166855	1
800	1	0.166855	1	1
The number of significant candidate genes under under the AD model
	GRIPT_CADD		GRIPT_DANN		GRIPT_REVEL		VAAST2		SKAT		KBAC		CMC
Patient cohort size	AVE	STD	AVE	STD	AVE	STD	AVE	STD	AVE	STD	AVE	STD	AVE	STD
50	78.8333	6.41165	78.2667	6.44838	77.9333	6.50164	0.1	0.305129	0.1	0.402578	0.0333333	0.182574	102.733	8.02124
100	27.9333	5.61361	28.1	5.84483	27.8333	5.60839	0.0333333	0.182574	0.0333333	0.182574	0	0	65.7	8.47369
300	7.5	2.54274	7.13333	2.43159	7.33333	2.27934	0.6	0.498273	0.4	0.498273	0.0333333	0.182574	13.3667	3.10154
600	2.36667	1.15917	2.43333	1.07265	2.43333	1.22287	1.06667	0.365148	1	0	0.966667	0.319842	4.23333	1.85106
800	1.76667	0.85836	1.63333	0.718395	1.6	0.674665	1.06667	0.253708	1.03333	0.182574	1	0	2.23333	1.13512

## Sheet: Table S4
Table S4. Test the effect of Population stratification in cohorts
The ranking of RPE65
	GRIPT_CADD		GRIPT_DANN		GRIPT_REVEL		VAAST2		SKAT		KBAC		CMC
Unmatched ethnic proprotion between cases and controls	AVE	STD	AVE	STD	AVE	STD	AVE	STD	AVE	STD	AVE	STD	AVE	STD
0	1.03333	0.182574	1.03333	0.182574	1	0	830.5	779.152	646.783	687.635	1413.43	1874.58	3692.57	4860.02
0.2	1.26667	0.583292	1.43333	0.678911	1.16667	0.461133	1284.6	850.64	754.483	637.852	1505.98	2057.06	2353.97	3845.71
0.4	4.25	1.92869	4.48333	2.30248	4.35	1.93938	2340.5	1358.01	1718.37	1457.05	2393.17	2143.46	2771.45	2595.02
0.6	9.53333	4.59185	9.51667	4.48462	9.28333	4.05497	4225.6	2556.22	3300.95	2409.09	3444.72	2541.29	3516.07	3406.04
0.8	18.2	6.38371	18.3833	7.16395	18.5167	6.44002	NA	NA	4934.07	2692.62	4504.32	2821.42	4209.62	3453.78
1	32.2667	11.8414	32.5	12.0552	31.4167	10.5578	NA	NA	4590.77	2526.21	4080.15	2347.24	3609.75	2078.36
One tailed WRST of the ranking between GRIPT_CADD and other methods
	VAAST2	SKAT	KBAC	CMC
Unmatched ethnic proprotion between cases and controls	P-value	P-value	P-value	P-value
0	6.48129e-09	8.60126e-13	9.09322e-13	8.60126e-13
0.2	3.21411e-12	3.21411e-12	3.21411e-12	3.21411e-12
0.4	1.19374e-11	1.19374e-11	1.19374e-11	1.19374e-11
0.6	1.46052e-11	1.46143e-11	1.46143e-11	1.46143e-11
0.8	1	1.50238e-11	1.50238e-11	1.50238e-11
1	1	1.50143e-11	1.50143e-11	1.50049e-11
The number of significant candidate genes under under the AR model
	GRIPT_CADD		GRIPT_DANN		GRIPT_REVEL		VAAST2		SKAT		KBAC		CMC
Unmatched ethnic proprotion between cases and controls	AVE	STD	AVE	STD	AVE	STD	AVE	STD	AVE	STD	AVE	STD	AVE	STD
0	2.1	1.18467	2	0.982607	2	0.982607	0.1	0.305129	0.0333333	0.182574	0.0666667	0.253708	1.1	1.06188
0.2	6.16667	2.16689	6.03333	2.20475	5.96667	2.37056	61.7	6.85389	6.83333	2.00144	6.7	2.19953	40.4333	4.68809
0.4	17.6333	3.9171	17.4333	3.67361	18.3667	3.79185	477.6	14.248	77.7333	7.68309	90.9333	9.70579	204.333	13.6618
0.6	41.9667	4.95833	41.8667	4.94615	41.8	5.26144	1502.17	29.8584	420.267	13.6051	393.233	14.462	574.633	17.9798
0.8	70.3667	7.97186	71.1333	8.13563	70.9	8.61574	NA	NA	1252.4	25.3753	1014.63	19.5227	1175.9	24.9058
1	110.667	9.93195	110.633	10.2536	110.433	10.7212	NA	NA	2603.3	37.9929	1920.8	28.2335	1928.63	33.3957
The ranking of TINF2
	GRIPT_CADD		GRIPT_DANN		GRIPT_REVEL		VAAST2		SKAT		KBAC		CMC
Unmatched ethnic proprotion between cases and controls	AVE	STD	AVE	STD	AVE	STD	AVE	STD	AVE	STD	AVE	STD	AVE	STD
0	1.7	1.08755	1.83333	1.23409	1.8	1.18613	286.7	571.178	43.85	54.624	2.7	2.49689	6.75	8.71162
0.2	1.83333	1.39168	2.23333	1.95965	2.13333	1.67607	283.1	478.764	36.5667	68.9537	3.38333	3.61911	12.1	14.6396
0.4	2.33333	1.78757	3.8	3.57578	3.2	2.39828	208.1	231.418	50.1833	68.1471	6.36667	5.82346	15.15	18.558
0.6	3.9	3.02119	4.7	3.63081	4.8	3.97752	432.5	1078.95	83.6	147.828	9.01667	7.72533	22.2167	26.4277
0.8	5.6	4.58333	9.33333	9.90066	9.23333	10.2274	258	480.944	134.5	199.71	19.1167	16.7196	40.8167	38.5163
1	9.2	6.40259	13.4	10.7338	13.5333	10.2309	273.5	240.371	165.667	168.575	33.25	21.0961	57.1	51.4132
One tailed WRST of the ranking between GRIPT_CADD and other methods
	VAAST2	SKAT	KBAC	CMC
Unmatched ethnic proprotion between cases and controls	P-value	P-value	P-value	P-value
0	0.0421474	9.80801e-08	0.0477744	0.000685042
0.2	0.125665	2.26478e-06	0.0266343	0.000753208
0.4	0.0030043	1.70351e-06	0.000541515	0.000248169
0.6	0.000219874	1.58171e-05	0.000486208	0.00012358
0.8	1.971e-05	2.8795e-07	1.34271e-05	8.97582e-07
1	1.84735e-08	3.16169e-09	7.77028e-08	9.759e-07
The number of significant candidate genes under under the AD model
	GRIPT_CADD		GRIPT_DANN		GRIPT_REVEL		VAAST2		SKAT		KBAC		CMC
Unmatched ethnic proprotion between cases and controls	AVE	STD	AVE	STD	AVE	STD	AVE	STD	AVE	STD	AVE	STD	AVE	STD
0	2.7	1.26355	2.66667	1.1547	2.43333	1.22287	0.0666667	0.253708	0.0333333	0.182574	0.133333	0.345746	3.8	1.95466
0.2	3.4	1.24845	3.36667	1.35146	3.36667	1.42595	0.233333	0.430183	0.0333333	0.182574	0.0666667	0.253708	5.8	2.41261
0.4	4.86667	1.83328	4.86667	1.81437	4.73333	1.8742	0.266667	0.583292	0.1	0.305129	0.0333333	0.182574	8.1	2.38313
0.6	7.33333	1.97105	7.2	2.04096	7.5	2.62284	0.466667	0.571346	0.2	0.406838	0.133333	0.345746	13.0667	2.61209
0.8	11.2333	2.9558	11.0333	2.38506	11.5	3.14862	1.73333	0.980265	0.733333	0.784915	0.7	0.83666	22.6	4.20673
1	19.3333	3.8804	19.2667	3.61923	18.8667	3.28773	4.6	2.5677	2.3	1.317	1.4	1.40443	34.6	5.32787

## Sheet: Table S5
Table S5. Test the effect of variant frequency filtering
The ranking of RPE65
	GRIPT_CADD		GRIPT_DANN		GRIPT_REVEL		VAAST2		SKAT		KBAC		CMC
Variant frequency filtering cutoff	AVE	STD	AVE	STD	AVE	STD	AVE	STD	AVE	STD	AVE	STD	AVE	STD
0.005	1	0	1	0	1	0	38.4667	93.0138	268.667	324.701	1305.85	1648.26	3067.95	4223.53
0.01	1	0	1	0	1	0	19.4	42.9013	336.983	419.645	1372.27	2115.18	2953.02	4922.12
0.02	1.03333	0.182574	1.03333	0.182574	1	0	11.2667	17.3959	2094.65	1844.5	1655.42	2263.95	4419.62	5490.35
One tailed WRST of the ranking between GRIPT_CADD and other methods
	VAAST2	SKAT	KBAC	CMC
Variant frequency filtering cutoff	P-value	P-value	P-value	P-value
0.005	8.45624e-09	6.04902e-13	2.28679e-12	2.28679e-12
0.01	9.46425e-10	6.0589e-13	6.0589e-13	6.0589e-13
0.02	2.26195e-08	8.60126e-13	8.60126e-13	8.60126e-13
The number of significant candidate genes under under the AR model
	GRIPT_CADD		GRIPT_DANN		GRIPT_REVEL		VAAST2		SKAT		KBAC		CMC
Variant frequency filtering cutoff	AVE	STD	AVE	STD	AVE	STD	AVE	STD	AVE	STD	AVE	STD	AVE	STD
0.005	2.93333	1.31131	2.86667	1.35782	2.83333	1.20583	0.266667	0.52083	0.366667	0.614948	0.0666667	0.253708	0.9	1.1552
0.01	2.86667	1.38298	2.86667	1.38298	2.96667	1.44993	0.1	0.305129	0.1	0.305129	0.0666667	0.253708	0.8	0.996546
0.02	3.13333	1.69651	3.06667	1.57422	3.06667	1.63861	0.1	0.305129	0.133333	0.434172	0	0	0.4	0.674665
The ranking of TINF2
	GRIPT_CADD		GRIPT_DANN		GRIPT_REVEL		VAAST2		SKAT		KBAC		CMC
Variant frequency filtering cutoff	AVE	STD	AVE	STD	AVE	STD	AVE	STD	AVE	STD	AVE	STD	AVE	STD
0.0001	5.43333	7.97705	16.9	42.8311	3.83333	6.17047	4.73333	8.47688	47.9167	122.226	18.4833	31.4838	34.4667	70.9434
0.005	258.1	451.73	140.867	226.093	84.4	132.55	38.5667	131.315	561.25	611.454	454.967	557.389	950.317	1398.44
0.01	590.367	1063.28	399.6	700.723	427.133	648.947	58.5333	93.0049	3345.72	3120.22	1464.65	2032.87	4330.98	5113.28
One tailed WRST of the ranking between GRIPT_CADD and other methods
	VAAST2	SKAT	KBAC	CMC
Variant frequency filtering cutoff	P-value	P-value	P-value	P-value
0.0001	0.758355	0.0563288	0.0424687	0.00197475
0.005	1	0.000601824	0.0362149	0.00297821
0.01	0.998633	2.3962e-07	0.0069079	0.00011909
The number of significant candidate genes under under the AD model
	GRIPT_CADD		GRIPT_DANN		GRIPT_REVEL		VAAST2		SKAT		KBAC		CMC
Variant frequency filtering cutoff	AVE	STD	AVE	STD	AVE	STD	AVE	STD	AVE	STD	AVE	STD	AVE	STD
0.0001	1.9	1.21343	1.9	1.09387	2	1.28654	0.166667	0.379049	0.0666667	0.253708	0.0666667	0.253708	3.6	1.95818
0.005	0.433333	0.568321	0.566667	0.678911	0.466667	0.776079	0.2	0.484234	0.333333	0.546672	0.1	0.305129	0.9	1.1552
0.01	0.633333	0.668675	0.533333	0.681445	0.533333	0.860366	0.166667	0.379049	0.1	0.305129	0.0666667	0.253708	0.8	0.996546

## Sheet: Table S6
Table S6. Test the effect of the control cohort size
The ranking of RPE65
	GRIPT		VAAST2		SKAT		KBAC		CMC
% of patients with pathogenic mutations of the same gene	AVE	STD	AVE	STD	AVE	STD	AVE	STD	AVE	STD
0.005	44.9667	40.9632	2614.07	2108.22	9115	4510.03	5674.2	4515.26	8474.22	5568.44
0.01	3.88333	8.57591	980.7	1243.5	7611.47	5297.03	2892.25	2943.42	6243.32	6133.3
0.02	1	0	43.7667	64.0133	4673.58	5035.12	448.367	587.761	1263.87	1785.68
0.03	1	0	5.86667	13.1063	1997.2	3076.91	48.2167	76.2033	143.883	240.478
One tailed WRST of the ranking between GRIPT and other methods
	VAAST2	SKAT	KBAC	CMC
% of patients with pathogenic mutations of the same gene	P-value	P-value	P-value	P-value
0.005	2.75747e-10	1.49111e-11	2.01475e-11	1.8232e-11
0.01	4.03381e-11	1.37823e-11	1.86299e-11	1.68423e-11
0.02	9.6389e-11	6.0589e-13	2.28679e-12	2.88601e-11
0.03	1.44681e-05	6.0589e-13	2.92423e-09	9.69687e-10
The number of significant candidate genes under under the AR model
	GRIPT		VAAST2		SKAT		KBAC		CMC
% of patients with pathogenic mutations of the same gene	AVE	STD	AVE	STD	AVE	STD	AVE	STD	AVE	STD
0.005	0	0	0.0666667	0.253708	0	0	0	0	0	0
0.01	0	0	0.0333333	0.182574	0	0	0	0	0	0
0.02	0	0	0.0666667	0.253708	0	0	0	0	0	0
0.03	0	0	0.166667	0.379049	0	0	0	0	0	0
The ranking of TINF2
	GRIPT		VAAST2		SKAT		KBAC		CMC
% of patients with pathogenic mutations of the same gene	AVE	STD	AVE	STD	AVE	STD	AVE	STD	AVE	STD
0.005	1426.1	1776.6	1403.73	2652.14	6949.77	3319.53	1338.73	1307.78	3152.35	3142.76
0.01	317.4	625.333	180.233	277.856	4619.58	4372.94	137.6	243.198	423.817	751.963
0.02	12.9333	48.0524	11.9	40.7958	816.417	3188.88	1.83333	1.44039	5.41667	13.0721
0.03	1.06667	0.253708	1.03333	0.182574	2.33333	4.52833	1	0	1.03333	0.182574
One tailed WRST of the ranking between GRIPT and other methods
	VAAST2	SKAT	KBAC	CMC
perc	P-value	P-value	P-value	P-value
0.005	0.353084	3.79555e-07	0.150349	0.00137724
0.01	0.570418	3.73665e-06	0.392227	0.0242052
0.02	0.861398	0.0011948	0.480252	0.0586281
0.03	0.728065	0.294679	0.926488	0.728065
The number of significant candidate genes under under the AD model
	GRIPT		VAAST2		SKAT		KBAC		CMC
% of patients with pathogenic mutations of the same gene	AVE	STD	AVE	STD	AVE	STD	AVE	STD	AVE	STD
0.005	0	0	0	0	0	0	0	0	0	0
0.01	0	0	0	0	0	0	0	0	0	0
0.02	0	0	0	0	0	0	0	0	0	0
0.03	0	0	0.366667	0.490133	0	0	0.166667	0.379049	0	0

## Sheet: Table S7
Table S7. The performance of detecting genes with modest-effect variants
The ranking of RPE65
	GRIPT		CMC
% of patients with pathogenic mutations of the same gene	AVE	STD	AVE	STD
0.005	545.9	469.046	9465.87	6048.76
0.01	76.3	148.596	8461.73	6175.06
0.02	1.36667	1.03335	5110.28	5235.2
0.03	1	0	2212.3	3329.84
One tailed WRST of the ranking between GRIPT and CMC
	CMC
% of patients with pathogenic mutations of the same gene	P-value
0.005	1.90795e-10
0.01	2.02726e-11
0.02	2.60572e-12
0.03	6.0589e-13
The number of significant candidate genes under under the AR model
	GRIPT		CMC
% of patients with pathogenic mutations of the same gene	AVE	STD	AVE	STD
0.005	2.93333	1.31131	1.9	1.1552
0.01	2.96667	1.3257	1.9	1.1552
0.02	3.86667	1.25212	1.9	1.1552
0.03	3.93333	1.31131	1.9	1.1552
